# Supplementary material for: Extracellular Vesicles (EVs) Derived from Mesenchymal Stem Cells (MSCs) as Adjuvants in the Treatment of Chronic Kidney Disease (CKD)
Source: Cells. 2025 Mar 14;14(6):434. doi: 10.3390/cells14060434 (PMC11941753; doi:10.3390/cells14060434)
Supplement: Supplementary file 1 [file cells-14-00434-s001.zip]

Archive with 1 entries (1 files):
- cells-3368243-supplementary.pdf
